# Supplementary material for: Pre-Treatment PET Radiomics for Prediction of Disease-Free Survival in Cervical Cancer
Source: Cancers (Basel). 2025 Oct 2;17(19):3218. doi: 10.3390/cancers17193218 (PMC12523604; doi:10.3390/cancers17193218)
Supplement: Supplementary file 1 [file cancers-17-03218-s001.zip]

Archive with 1 entries (1 files):
- cancers-3892254-supplementary.pdf
